# Supplementary material for: Genetic Dissection of Seasonal Changes in a Greening Plant Based on Time-Series Multispectral Imaging
Source: Plants (Basel). 2023 Oct 17;12(20):3597. doi: 10.3390/plants12203597 (PMC10610531; doi:10.3390/plants12203597)
Supplement: Supplementary file 1 [file plants-12-03597-s001.zip]

Archive with 5 entries (5 files):
- Figure_S1_20231017.pdf
- Figure_S2_20231016.pdf
- Figure_S3_20231017.pdf
- Table_S1_20231016.xlsx
- Table_S2_20231016.xlsx
