# Supplementary material for: Genetic Dissection of Seasonal Changes in a Greening Plant Based on Time-Series Multispectral Imaging
Source: Plants (Basel). 2023 Oct 17;12(20):3597. doi: 10.3390/plants12203597 (PMC10610531; doi:10.3390/plants12203597)
Supplement: Supplementary file 1 [file plants-12-03597-s001.zip › Table_S1_20231016.xlsx]

## Sheet: Table S1
	Table S1. Summary of the QTLs detected in this study.
	Measurement date	Linkage group	Nearest marker	Trait	Peak position (cM)	LOD value at peak position	Significance level 5%(*) or 10%(-)	PVE (%)
	March 26, 2019	LG-1.P1	X21073.91	PSND	85.2077	4.3211	*	9.99714
		LG-12.P2	X7766.76.R	532 nm	97.1834	4.05382	-	14.92
			X11711.108.R	550 nm	88	4.53071	*	8.6584
				676 nm	88	5.5383	*	10.4098
				PC1	88	4.48797	*	8.60876
				VARI	88	5.22435	*	9.93613
				ViGreen	88	5.12181	*	9.72095
			X65303.26.R	CARI	84.9379	4.27912	*	15.679
				MCARI	84.9379	3.92764	-	14.448
			X11711.108.R	RGRI	88	5.0231	*	9.51956
		LG-20.P2	X41371.103	PC2	4	4.209	-	12.6622
		LG-34.P2	X31357.37.R	532 nm	14	4.02263	-	15
				700 nm	16	4.75921	*	13.3515
				ARI	18	4.94579	*	12.7523
				CRI1	16	4.3634	*	10.9856
	April 16, 2019	LG-4.P1	X46690.9	500 nm	72	4.57674	*	12.7718
		LG-6.P2	X26797.83.R	SIPI	58	4.51072	*	8.03772
		LG-7.P1	X31713.84.R	MCARI	60	3.81003	-	13.883
		LG-12.P2	X65303.26.R	676 nm	84.9379	3.92351	-	7.51157
		LG-20.P2	X44408.58.R	CRI2	43.9472	3.82579	-	11.5072
		LG-34.P2	X31357.37.R	532 nm	14	4.37647	*	12.313
				550 nm	14	4.45887	*	12.0252
				568 nm	16	5.06164	*	12.9345
				680 nm	18	4.34151	-	12.7669
				PC1	16	5.67256	*	12.8563
				VARI	16	5.23984	*	12.3512
				ViGreen	16	4.43195	*	12.4973
				ARI	14	4.09659	-	11.8501
				RGRI	16	4.3476	*	12.3332
				CRI1	14	4.40039	*	11.8932
	May 2, 2019	LG-8.P2	X2642.92	532 nm	20.9295	3.86492	-	12.51
		LG-15.P1	X6734.133.R	532 nm	68	4.6088	*	13.5
				550 nm	66.9313	3.91016	-	11.3981
				PC1	66.9313	3.89103	-	10.9262
				VARI	68	5.20929	*	9.89099
				ViGreen	68	5.00608	*	10.4685
		LG-20.P2	X48428.74	800 nm	8	4.70755	*	13.0215
			X41371.103	PC2	4	4.62204	*	14.5751
				EVI	2	4.58118	*	11.1661
	May 23, 2019	LG-1.P1	X31175.111	500 nm	78.5085	3.8501	-	14.0879
		LG-7.P1	X7955.23.R	568 nm	70.8659	4.24311	*	15.077
				676 nm	70.8659	3.72814	-	12.9455
				680 nm	70.8659	4.62142	*	16.2876
				PC1	70.8659	3.84104	-	13.7761
		LG-22.P2	X29182.128.R	800 nm	76	3.93161	-	12.9569
		LG-27.P2	X12888.115	CRI2	2	3.83569	-	12.3282
		LG-28.P2	X14183.54	700 nm	0	4.7629	*	11.726
	June 13, 2019	LG-3.P2	X45403.100	700 nm	6	4.54268	*	15.5604
		LG-7.P1	X7955.23.R	500 nm	76	5.1042	*	14.8171
				550 nm	70.8659	4.79525	*	14.5972
				676 nm	70.8659	3.97169	-	12.8343
			X26515.80	ViGreen	64	3.92789	-	15.0496
			X7955.23.R	CRI1	70.8659	5.39542	*	15.8756
	July 16, 2019	LG-1.P1	X16600.132.R	500 nm	90.6563	3.97499	-	17.0161
				CRI1	90.6563	3.97874	-	15.1169
				CRI2	92	3.87578	-	14.9921
	Measurement date	Linkage group	Nearest marker	Trait	Peak position (cM)	LOD value at peak position	Significance level 5%(*) or 10%(-)	PVE (%)
	August 26, 2019	LG-7.P1	X31713.84.R	568 nm	56	3.85545	-	11.1459
			X26515.80	PRI	64	4.53856	*	10.5899
		LG-15.P1	X6734.133.R	445 nm	66.9313	3.86912	-	13.9826
				676 nm	66.9313	5.06784	*	14.827
				680 nm	66.9313	4.16105	*	13.999
				VARI	66.9313	5.3158	*	15.2763
	October 1, 2019	LG-15.P1	X6734.133.R	445 nm	66.9313	4.56502	*	14.7007
				PC1	66.9313	3.87657	-	12.7483
				CARI	66.9313	4.09751	-	12.4185
				MCARI	66.9313	4.02739	-	12.176
		LG-17.P2	X22046.5	ARI	6	4.24654	-	12.5819
		LG-26.P2	X51571.117	NDVI	60.9583	4.27364	*	5.35733
				SR	60.9583	4.39404	*	5.64652
	October 31, 2019	LG-15.P1	X6734.133.R	568 nm	66.9313	3.91659	-	13.1446
		LG-20.P2	X44408.58.R	676 nm	44	3.89421	-	13.2498
	November 27, 2019	LG-10.P2	X56033.107.R	445 nm	10.1267	4.6378	*	16.916
				532 nm	10.1267	4.54795	*	14.6114
				568 nm	10.1267	4.97868	*	19.5694
				PC1	10.1267	4.71184	*	18.3077
				VARI	11.202	4.59264	*	14.7749
				ViGreen	10.1267	4.96267	*	16.0095
				RGRI	10.1267	4.91915	*	15.8001
				CRI1	10.1267	4.04027	-	17.1131
	December 16, 2019	LG-17.P2	X22046.5	PSND	2	4.4569	*	11.5545
		LG-23.P1	X44715.51	PRI	21.1605	4.17217	*	12.6964
	January 11, 2020	LG-2.P1	X26556.38	ViGreen	79.2845	4.10559	-	6.92422
				RGRI	79.2845	4.12465	-	6.84467
		LG-10.P2	X30646.4	568 nm	0	3.97387	-	14.1848
			X56033.108.R	676 nm	11.202	4.82496	*	16.1163
				PC1	11.202	4.8053	*	15.1315
		LG-14.P2	X915.112.R	CRI1	75.0217	4.12417	-	13.5824
		LG-34.P2	X31357.37.R	500 nm	22	4.03089	-	10.9029
	February 4, 2020	LG-3.P2	X37259.16.R	550 nm	106	6.37136	*	9.83497
		LG-8.P2	X44672.49.R	PC1	30.6782	3.90224	-	14.7304
	March 6, 2020	LG-4.P1	X1188.76	CRI1	22.1316	3.84097	-	14.0054
	March 25, 2020	LG-4.P1	X65321.109	NDVI	36.5384	4.28183	*	12.2331
				SR	36.5384	4.20493	*	11.9782
				EVI	36.5384	4.12656	-	11.7517
				SIPI	36.5384	5.11369	*	12.7224
				PSND	36.5384	4.96562	*	12.3942
		LG-34.P2	X31357.37.R	676 nm	22.4475	4.25621	*	12.5515
				VARI	20	3.89512	-	11.5273
				RGRI	20	3.68773	-	10.597
	April 9, 2020	LG-4.P1	X29046.13	Area	35.4631	3.52832	-	11.5546
				CRI1	30	4.04239	-	11.8403
		LG-7.P1	X45403.139	NDVI	90	4.35727	*	13.0887
				SR	90	4.46338	*	13.3067
				EVI	90.7222	4.08422	*	13.0902
		LG-12.P2	X16888.139.R	PRI	58.3149	3.87765	-	14.9905
		LG-34.P2	X31357.37.R	550 nm	20	3.81919	-	11.9201
				568 nm	18	3.81096	-	13.034
				676 nm	18	4.59578	*	13.5116
				700 nm	12	4.21946	*	11.7925
				VARI	18	4.74247	*	14.0531
				ViGreen	18	4.50056	*	12.9749
				ARI	16	4.49742	*	12.5357
				RGRI	18	4.5758	*	13.3388
	PVE, phenotypic variance explained.
