# Supplementary material for: Genetic Dissection of Seasonal Changes in a Greening Plant Based on Time-Series Multispectral Imaging
Source: Plants (Basel). 2023 Oct 17;12(20):3597. doi: 10.3390/plants12203597 (PMC10610531; doi:10.3390/plants12203597)
Supplement: Supplementary file 1 [file plants-12-03597-s001.zip › Table_S2_20231016.xlsx]

## Sheet: Table S2
Table S2. Vegetation indexes and calculation formulas analyzed in this study.
Types of vegetation indexes	Vegetation indexes	Calculation formula
Related to biomass	NDVI	(800 nm - 676 nm) / (800 nm + 676 nm)
	SR	800 nm / 676 nm
	EVI	2.5 * (800 nm - 676 nm) /(800 nm + (6 * 676 nm) - (7.5 * 500 nm) + 1)
	VARI	(550 nm - 676 nm) / (550 nm + 676 nm - 500 nm)
	ViGreen	(550 nm - 676 nm) / (550 nm + 676 nm)
Related to plant pigments	SIPI	(800 nm - 445 nm) / (800 nm - 680 nm)
	PSND	(800 nm - 445 nm) / (800 nm + 445 nm)
Related to chlorophyll	CARI	700 nm - 676 nm - 0.2 * (700 nm - 550 nm)
	MCARI	(700 nm - 676 nm - 0.2 * (700 nm - 550 nm)) * (700 nm / 676 nm)
Related to anthocyanins	ARI	(1 / 550 nm) - (1 / 700 nm)
	RGRI	676 nm / 550 nm
	ACI	550 nm / 800 nm
Related to carotenoids	CRI1	(1 / 500 nm) - (1 / 550 nm)
	CRI2	(1 / 500 nm) - (1 / 700 nm)
Related to light use efficiency	PRI	(532 nm - 568 nm) / (532 nm + 568 nm)
